# Supplementary material for: Nicotinamide Prevents Diabetic Brain Inflammation via NAD+-Dependent Deacetylation Mechanisms
Source: Nutrients. 2023 Jul 9;15(14):3083. doi: 10.3390/nu15143083 (PMC10383777; doi:10.3390/nu15143083)
Supplement: Supplementary file 1 [file nutrients-15-03083-s001.zip]

Archive with 1 entries (1 files):
- nutrients-2441339-supplementary.pdf
